# Supplementary material for: Depression and Vegetarians: Association between Dietary Vitamin B6, B12 and Folate Intake and Global and Subcortical Brain Volumes
Source: Nutrients. 2021 May 24;13(6):1790. doi: 10.3390/nu13061790 (PMC8225207; doi:10.3390/nu13061790)
Supplement: Supplementary file 1 [file nutrients-13-01790-s001.zip]

Archive with 1 entries (1 files):
- nutrients-1177879-supplementary.pdf
